# Supplementary material for: BMP2 Diminishes Angiotensin II-Induced Atrial Fibrillation by Inhibiting NLRP3 Inflammasome Signaling in Atrial Fibroblasts
Source: Biomolecules. 2024 Aug 25;14(9):1053. doi: 10.3390/biom14091053 (PMC11430365; doi:10.3390/biom14091053)
Supplement: Supplementary file 1 [file biomolecules-14-01053-s001.zip]

Archive with 2 entries (2 files):
- biomolecules-3116137-supplementary-revised .pdf
- original western blot.pdf
